# Supplementary material for: Sex-Biased Expression of Pharmacogenes across Human Tissues
Source: Biomolecules. 2021 Aug 13;11(8):1206. doi: 10.3390/biom11081206 (PMC8393247; doi:10.3390/biom11081206)
Supplement: Supplementary file 1 [file biomolecules-11-01206-s001.zip › Suppl Table s1.xlsx]

## Sheet: Sheet1
TXID	Fold Change	pvalue	padj	GENEID	DESCRIPTION	SYMBOL	Chr.	PharmGKB	DrugBank.Carrier	DrugBank.Enzyme	DrugBank.Target	DrugBank.Transporter	TISSUE
ENST00000593831	4.19842	1.05293e-08	6.10433e-06	ENSG00000197408	cytochrome P450 family 2 subfamily B member 6 [Source:HGNC Symbol;Acc:HGNC:2615]	CYP2B6	19	1	0	1	0	0	Liver
ENST00000467776	3.5401	2.70796e-05	0.0063	ENSG00000160870	cytochrome P450 family 3 subfamily A member 7 [Source:HGNC Symbol;Acc:HGNC:2640]	CYP3A7	7	0	0	1	0	0	Liver
ENST00000598834	2.91246	6.93696e-07	0.0003	ENSG00000197408	cytochrome P450 family 2 subfamily B member 6 [Source:HGNC Symbol;Acc:HGNC:2615]	CYP2B6	19	1	0	1	0	0	Liver
ENST00000498080	2.37406	1.51628e-05	0.004	ENSG00000160870	cytochrome P450 family 3 subfamily A member 7 [Source:HGNC Symbol;Acc:HGNC:2640]	CYP3A7	7	0	0	1	0	0	Liver
ENST00000336374	2.31078	3.03069e-07	0.0001	ENSG00000160870	cytochrome P450 family 3 subfamily A member 7 [Source:HGNC Symbol;Acc:HGNC:2640]	CYP3A7	7	0	0	1	0	0	Liver
ENST00000477357	2.30343	0.0001	0.0252	ENSG00000160870	cytochrome P450 family 3 subfamily A member 7 [Source:HGNC Symbol;Acc:HGNC:2640]	CYP3A7	7	0	0	1	0	0	Liver
ENST00000404992	2.23505	1.10103e-07	5.17255e-05	ENSG00000082898	exportin 1 [Source:HGNC Symbol;Acc:HGNC:12825]	XPO1	2	0	0	0	1	0	Liver
ENST00000439761	2.11631	0.0002	0.0339	ENSG00000106258	cytochrome P450 family 3 subfamily A member 5 [Source:HGNC Symbol;Acc:HGNC:2638]	CYP3A5	7	1	0	1	0	0	Liver
ENST00000217961	1.62527	7.48223e-13	5.43669e-10	ENSG00000101846	steroid sulfatase [Source:HGNC Symbol;Acc:HGNC:11425]	STS	X	0	0	1	0	0	Liver
ENST00000360110	1.53697	0.0002	0.0316	ENSG00000072274	transferrin receptor [Source:HGNC Symbol;Acc:HGNC:11763]	TFRC	3	0	0	0	1	1	Liver
ENST00000370434	1.48019	0.0003	0.042	ENSG00000023839	ATP binding cassette subfamily C member 2 [Source:HGNC Symbol;Acc:HGNC:53]	ABCC2	10	0	0	0	1	1	Liver
ENST00000380753	1.46669	0.0003	0.0419	ENSG00000151632	aldo-keto reductase family 1 member C2 [Source:HGNC Symbol;Acc:HGNC:385]	AKR1C2	10	0	0	1	1	0	Liver
ENST00000510508	0.477234	0.0004	0.0499	ENSG00000197406	iodothyronine deiodinase 3 [Source:HGNC Symbol;Acc:HGNC:2885]	DIO3	14	0	0	0	1	0	Liver
ENST00000569630	0.414274	3.23453e-05	0.0073	ENSG00000140465	cytochrome P450 family 1 subfamily A member 1 [Source:HGNC Symbol;Acc:HGNC:2595]	CYP1A1	15	0	0	1	0	0	Liver
ENST00000379727	0.406131	5.44717e-05	0.0112	ENSG00000140465	cytochrome P450 family 1 subfamily A member 1 [Source:HGNC Symbol;Acc:HGNC:2595]	CYP1A1	15	0	0	1	0	0	Liver
ENST00000395048	0.372442	1.90296e-05	0.0048	ENSG00000140465	cytochrome P450 family 1 subfamily A member 1 [Source:HGNC Symbol;Acc:HGNC:2595]	CYP1A1	15	0	0	1	0	0	Liver
ENST00000272847	0.258915	2.26039e-10	1.4492e-07	ENSG00000144407	parathyroid hormone 2 receptor [Source:HGNC Symbol;Acc:HGNC:9609]	PTH2R	2	0	0	0	1	0	Liver
ENST00000469162	7.86017	1.17754e-05	0.0078	ENSG00000188257	phospholipase A2 group IIA [Source:HGNC Symbol;Acc:HGNC:9031]	PLA2G2A	1	0	0	0	1	0	Kidney_Cortex
ENST00000481042	0.342032	2.9425e-07	0.0002	ENSG00000109667	solute carrier family 2 member 9 [Source:HGNC Symbol;Acc:HGNC:13446]	SLC2A9	4	0	0	0	0	1	Kidney_Cortex
ENST00000228027	4.32642	3.93704e-13	3.0313e-10	ENSG00000062282	diacylglycerol O-acyltransferase 2 [Source:HGNC Symbol;Acc:HGNC:16940]	DGAT2	11	0	0	1	1	0	Small_Intestine_Terminal_Ileum
ENST00000578424	4.17854	2.43205e-13	1.9151e-10	ENSG00000169710	fatty acid synthase [Source:HGNC Symbol;Acc:HGNC:3594]	FASN	17	0	0	0	1	0	Small_Intestine_Terminal_Ileum
ENST00000634990	3.33345	1.89443e-09	1.13167e-06	ENSG00000169710	fatty acid synthase [Source:HGNC Symbol;Acc:HGNC:3594]	FASN	17	0	0	0	1	0	Small_Intestine_Terminal_Ileum
ENST00000580382	3.10129	2.31735e-13	1.84576e-10	ENSG00000169710	fatty acid synthase [Source:HGNC Symbol;Acc:HGNC:3594]	FASN	17	0	0	0	1	0	Small_Intestine_Terminal_Ileum
ENST00000313735	2.30541	4.65891e-07	0.0002	ENSG00000007171	nitric oxide synthase 2 [Source:HGNC Symbol;Acc:HGNC:7873]	NOS2	17	0	0	0	1	0	Small_Intestine_Terminal_Ileum
ENST00000311322	2.29608	1.24971e-07	6.5575e-05	ENSG00000175445	lipoprotein lipase [Source:HGNC Symbol;Acc:HGNC:6677]	LPL	8	0	0	0	1	0	Small_Intestine_Terminal_Ileum
ENST00000349817	2.18653	5.12428e-05	0.0129	ENSG00000007312	CD79b molecule [Source:HGNC Symbol;Acc:HGNC:1699]	CD79B	17	0	0	0	1	0	Small_Intestine_Terminal_Ileum
ENST00000306749	2.18133	2.00046e-09	1.1848e-06	ENSG00000169710	fatty acid synthase [Source:HGNC Symbol;Acc:HGNC:3594]	FASN	17	0	0	0	1	0	Small_Intestine_Terminal_Ileum
ENST00000603865	2.12779	3.09233e-06	0.0012	ENSG00000062282	diacylglycerol O-acyltransferase 2 [Source:HGNC Symbol;Acc:HGNC:16940]	DGAT2	11	0	0	1	1	0	Small_Intestine_Terminal_Ileum
ENST00000603363	1.94439	2.10215e-06	0.0009	ENSG00000062282	diacylglycerol O-acyltransferase 2 [Source:HGNC Symbol;Acc:HGNC:16940]	DGAT2	11	0	0	1	1	0	Small_Intestine_Terminal_Ileum
ENST00000584610	1.91068	2.98989e-07	0.0001	ENSG00000169710	fatty acid synthase [Source:HGNC Symbol;Acc:HGNC:3594]	FASN	17	0	0	0	1	0	Small_Intestine_Terminal_Ileum
ENST00000278840	1.70875	1.43021e-06	0.0006	ENSG00000134824	fatty acid desaturase 2 [Source:HGNC Symbol;Acc:HGNC:3575]	FADS2	11	0	0	0	1	0	Small_Intestine_Terminal_Ileum
ENST00000435607	1.59421	6.72946e-06	0.0024	ENSG00000007314	sodium voltage-gated channel alpha subunit 4 [Source:HGNC Symbol;Acc:HGNC:10591]	SCN4A	17	0	0	0	1	0	Small_Intestine_Terminal_Ileum
ENST00000343528	1.57241	0.0004	0.0487	ENSG00000160209	pyridoxal kinase [Source:HGNC Symbol;Acc:HGNC:8819]	PDXK	21	0	0	1	1	0	Small_Intestine_Terminal_Ileum
ENST00000369501	1.47203	0.0002	0.035	ENSG00000118432	cannabinoid receptor 1 [Source:HGNC Symbol;Acc:HGNC:2159]	CNR1	6	0	0	0	1	0	Small_Intestine_Terminal_Ileum
ENST00000402696	1.42707	0.0001	0.0247	ENSG00000091513	transferrin [Source:HGNC Symbol;Acc:HGNC:11740]	TF	3	0	0	0	0	1	Small_Intestine_Terminal_Ileum
ENST00000477616	1.42368	0.0003	0.048	ENSG00000131398	potassium voltage-gated channel subfamily C member 3 [Source:HGNC Symbol;Acc:HGNC:6235]	KCNC3	19	0	0	0	1	0	Small_Intestine_Terminal_Ileum
ENST00000549727	1.41674	0.0002	0.0374	ENSG00000070961	ATPase plasma membrane Ca2+ transporting 1 [Source:HGNC Symbol;Acc:HGNC:814]	ATP2B1	12	0	0	0	1	0	Small_Intestine_Terminal_Ileum
ENST00000257261	1.4161	8.53112e-05	0.0184	ENSG00000134824	fatty acid desaturase 2 [Source:HGNC Symbol;Acc:HGNC:3575]	FADS2	11	0	0	0	1	0	Small_Intestine_Terminal_Ileum
ENST00000440896	0.580314	8.81843e-06	0.003	ENSG00000149534	membrane spanning 4-domains A2 [Source:HGNC Symbol;Acc:HGNC:7316]	MS4A2	11	0	0	0	1	0	Small_Intestine_Terminal_Ileum
ENST00000523022	1.64979	6.76846e-05	0.0157	ENSG00000133742	carbonic anhydrase 1 [Source:HGNC Symbol;Acc:HGNC:1368]	CA1	8	0	0	0	1	0	Lung
ENST00000299502	1.58106	0.0001	0.0259	ENSG00000197632	serpin family B member 2 [Source:HGNC Symbol;Acc:HGNC:8584]	SERPINB2	18	0	0	0	1	0	Lung
ENST00000217961	1.43339	1.18338e-39	1.08219e-36	ENSG00000101846	steroid sulfatase [Source:HGNC Symbol;Acc:HGNC:11425]	STS	X	0	0	1	0	0	Lung
ENST00000262623	0.479727	4.70528e-06	0.0016	ENSG00000105675	ATPase H+/K+ transporting alpha subunit [Source:HGNC Symbol;Acc:HGNC:819]	ATP4A	19	0	0	0	1	1	Lung
ENST00000359579	0.456549	9.92613e-06	0.0031	ENSG00000198074	aldo-keto reductase family 1 member B10 [Source:HGNC Symbol;Acc:HGNC:382]	AKR1B10	7	0	0	1	0	0	Lung
ENST00000335288	0.387186	1.27485e-09	6.36665e-07	ENSG00000186009	ATPase H+/K+ transporting beta subunit [Source:HGNC Symbol;Acc:HGNC:820]	ATP4B	13	0	0	0	1	1	Lung
ENST00000515694	1.83119	7.53927e-19	4.53913e-16	ENSG00000196616	alcohol dehydrogenase 1B (class I), beta polypeptide [Source:HGNC Symbol;Acc:HGNC:250]	ADH1B	4	1	0	0	1	0	Skin_Not_Sun_Exposed_Suprapubic
ENST00000547808	1.73987	0.0006	0.0098	ENSG00000110955	ATP synthase, H+ transporting, mitochondrial F1 complex, beta polypeptide [Source:HGNC Symbol;Acc:HGNC:830]	ATP5B	12	0	0	1	0	0	Skin_Not_Sun_Exposed_Suprapubic
ENST00000559358	1.65728	6.81241e-13	2.73242e-10	ENSG00000007312	CD79b molecule [Source:HGNC Symbol;Acc:HGNC:1699]	CD79B	17	0	0	0	1	0	Skin_Not_Sun_Exposed_Suprapubic
ENST00000506651	1.61536	4.18088e-12	1.44603e-09	ENSG00000196616	alcohol dehydrogenase 1B (class I), beta polypeptide [Source:HGNC Symbol;Acc:HGNC:250]	ADH1B	4	1	0	0	1	0	Skin_Not_Sun_Exposed_Suprapubic
ENST00000503759	1.61518	0.0007	0.0104	ENSG00000113083	lysyl oxidase [Source:HGNC Symbol;Acc:HGNC:6664]	LOX	5	0	0	1	0	0	Skin_Not_Sun_Exposed_Suprapubic
ENST00000481169	1.60108	7.12565e-08	7.99018e-06	ENSG00000047457	ceruloplasmin [Source:HGNC Symbol;Acc:HGNC:2295]	CP	3	0	0	1	0	0	Skin_Not_Sun_Exposed_Suprapubic
ENST00000625860	1.59633	5.60837e-12	1.86058e-09	ENSG00000196616	alcohol dehydrogenase 1B (class I), beta polypeptide [Source:HGNC Symbol;Acc:HGNC:250]	ADH1B	4	1	0	0	1	0	Skin_Not_Sun_Exposed_Suprapubic
ENST00000491964	1.58923	2.12429e-06	0.0001	ENSG00000188257	phospholipase A2 group IIA [Source:HGNC Symbol;Acc:HGNC:9031]	PLA2G2A	1	0	0	0	1	0	Skin_Not_Sun_Exposed_Suprapubic
ENST00000259455	1.5743	7.25703e-06	0.0003	ENSG00000136928	gamma-aminobutyric acid type B receptor subunit 2 [Source:HGNC Symbol;Acc:HGNC:4507]	GABBR2	9	0	0	0	1	0	Skin_Not_Sun_Exposed_Suprapubic
ENST00000504498	1.56287	1.92498e-07	1.84614e-05	ENSG00000196616	alcohol dehydrogenase 1B (class I), beta polypeptide [Source:HGNC Symbol;Acc:HGNC:250]	ADH1B	4	1	0	0	1	0	Skin_Not_Sun_Exposed_Suprapubic
ENST00000639454	1.56259	9.25452e-07	6.3678e-05	ENSG00000196616	alcohol dehydrogenase 1B (class I), beta polypeptide [Source:HGNC Symbol;Acc:HGNC:250]	ADH1B	4	1	0	0	1	0	Skin_Not_Sun_Exposed_Suprapubic
ENST00000217961	1.55102	3.50019e-32	2.47383e-29	ENSG00000101846	steroid sulfatase [Source:HGNC Symbol;Acc:HGNC:11425]	STS	X	0	0	1	0	0	Skin_Not_Sun_Exposed_Suprapubic
ENST00000264613	1.54672	0.0002	0.0036	ENSG00000047457	ceruloplasmin [Source:HGNC Symbol;Acc:HGNC:2295]	CP	3	0	0	1	0	0	Skin_Not_Sun_Exposed_Suprapubic
ENST00000479771	1.53275	1.96417e-11	5.80527e-09	ENSG00000047457	ceruloplasmin [Source:HGNC Symbol;Acc:HGNC:2295]	CP	3	0	0	1	0	0	Skin_Not_Sun_Exposed_Suprapubic
ENST00000311322	1.52129	6.74608e-09	1.07249e-06	ENSG00000175445	lipoprotein lipase [Source:HGNC Symbol;Acc:HGNC:6677]	LPL	8	0	0	0	1	0	Skin_Not_Sun_Exposed_Suprapubic
ENST00000476016	1.51302	1.66179e-05	0.0006	ENSG00000102287	gamma-aminobutyric acid type A receptor epsilon subunit [Source:HGNC Symbol;Acc:HGNC:4085]	GABRE	X	0	0	0	1	0	Skin_Not_Sun_Exposed_Suprapubic
ENST00000374700	1.4817	2.31513e-10	5.47406e-08	ENSG00000138356	aldehyde oxidase 1 [Source:HGNC Symbol;Acc:HGNC:553]	AOX1	2	0	0	1	0	0	Skin_Not_Sun_Exposed_Suprapubic
ENST00000319441	1.47295	0.0002	0.0036	ENSG00000124253	phosphoenolpyruvate carboxykinase 1 [Source:HGNC Symbol;Acc:HGNC:8724]	PCK1	20	0	0	1	0	0	Skin_Not_Sun_Exposed_Suprapubic
ENST00000485106	1.45353	6.84341e-05	0.0019	ENSG00000138356	aldehyde oxidase 1 [Source:HGNC Symbol;Acc:HGNC:553]	AOX1	2	0	0	1	0	0	Skin_Not_Sun_Exposed_Suprapubic
ENST00000632775	1.44585	1.01472e-06	6.89446e-05	ENSG00000196616	alcohol dehydrogenase 1B (class I), beta polypeptide [Source:HGNC Symbol;Acc:HGNC:250]	ADH1B	4	1	0	0	1	0	Skin_Not_Sun_Exposed_Suprapubic
ENST00000460674	1.43941	0.0004	0.0074	ENSG00000047457	ceruloplasmin [Source:HGNC Symbol;Acc:HGNC:2295]	CP	3	0	0	1	0	0	Skin_Not_Sun_Exposed_Suprapubic
ENST00000461140	1.43368	0.0004	0.0067	ENSG00000188257	phospholipase A2 group IIA [Source:HGNC Symbol;Acc:HGNC:9031]	PLA2G2A	1	0	0	0	1	0	Skin_Not_Sun_Exposed_Suprapubic
ENST00000469162	1.42835	0.0001	0.0029	ENSG00000188257	phospholipase A2 group IIA [Source:HGNC Symbol;Acc:HGNC:9031]	PLA2G2A	1	0	0	0	1	0	Skin_Not_Sun_Exposed_Suprapubic
ENST00000480723	1.41998	1.47394e-06	9.33206e-05	ENSG00000106258	cytochrome P450 family 3 subfamily A member 5 [Source:HGNC Symbol;Acc:HGNC:2638]	CYP3A5	7	1	0	1	0	0	Skin_Not_Sun_Exposed_Suprapubic
ENST00000244043	1.41955	4.85654e-10	1.09269e-07	ENSG00000124212	prostaglandin I2 synthase [Source:HGNC Symbol;Acc:HGNC:9603]	PTGIS	20	1	0	0	1	0	Skin_Not_Sun_Exposed_Suprapubic
ENST00000349243	1.41864	0.0004	0.0065	ENSG00000144891	angiotensin II receptor type 1 [Source:HGNC Symbol;Acc:HGNC:336]	AGTR1	3	0	0	0	1	0	Skin_Not_Sun_Exposed_Suprapubic
ENST00000441219	1.4182	6.45372e-09	1.0336e-06	ENSG00000102287	gamma-aminobutyric acid type A receptor epsilon subunit [Source:HGNC Symbol;Acc:HGNC:4085]	GABRE	X	0	0	0	1	0	Skin_Not_Sun_Exposed_Suprapubic
ENST00000306675	1.41674	7.85247e-07	5.61707e-05	ENSG00000170214	adrenoceptor alpha 1B [Source:HGNC Symbol;Acc:HGNC:278]	ADRA1B	5	0	0	0	1	0	Skin_Not_Sun_Exposed_Suprapubic
ENST00000392795	1.40832	0.0014	0.0173	ENSG00000007312	CD79b molecule [Source:HGNC Symbol;Acc:HGNC:1699]	CD79B	17	0	0	0	1	0	Skin_Not_Sun_Exposed_Suprapubic
ENST00000569591	1.40259	4.54258e-07	3.64207e-05	ENSG00000260314	mannose receptor C-type 1 [Source:HGNC Symbol;Acc:HGNC:7228]	MRC1	10	0	0	0	1	0	Skin_Not_Sun_Exposed_Suprapubic
ENST00000614032	0.595249	2.65295e-06	0.0001	ENSG00000188338	solute carrier family 38 member 3 [Source:HGNC Symbol;Acc:HGNC:18044]	SLC38A3	3	0	0	0	1	0	Skin_Not_Sun_Exposed_Suprapubic
ENST00000461695	0.592136	4.34994e-06	0.0002	ENSG00000091513	transferrin [Source:HGNC Symbol;Acc:HGNC:11740]	TF	3	0	0	0	0	1	Skin_Not_Sun_Exposed_Suprapubic
ENST00000326828	0.582221	1.69646e-11	5.08337e-09	ENSG00000080644	cholinergic receptor nicotinic alpha 3 subunit [Source:HGNC Symbol;Acc:HGNC:1957]	CHRNA3	15	0	0	0	1	0	Skin_Not_Sun_Exposed_Suprapubic
ENST00000355484	0.577366	0.0004	0.0071	ENSG00000134824	fatty acid desaturase 2 [Source:HGNC Symbol;Acc:HGNC:3575]	FADS2	11	0	0	0	1	0	Skin_Not_Sun_Exposed_Suprapubic
ENST00000393092	0.572621	0.0011	0.0147	ENSG00000015413	dipeptidase 1 (renal) [Source:HGNC Symbol;Acc:HGNC:3002]	DPEP1	16	0	0	0	1	0	Skin_Not_Sun_Exposed_Suprapubic
ENST00000261615	0.554714	0.0001	0.0027	ENSG00000015413	dipeptidase 1 (renal) [Source:HGNC Symbol;Acc:HGNC:3002]	DPEP1	16	0	0	0	1	0	Skin_Not_Sun_Exposed_Suprapubic
ENST00000392414	0.551847	2.11861e-06	0.0001	ENSG00000143627	pyruvate kinase, liver and RBC [Source:HGNC Symbol;Acc:HGNC:9020]	PKLR	1	0	0	1	0	0	Skin_Not_Sun_Exposed_Suprapubic
ENST00000376262	0.543978	2.53216e-09	4.58631e-07	ENSG00000062282	diacylglycerol O-acyltransferase 2 [Source:HGNC Symbol;Acc:HGNC:16940]	DGAT2	11	0	0	1	1	0	Skin_Not_Sun_Exposed_Suprapubic
ENST00000522359	0.532591	2.06941e-06	0.0001	ENSG00000134824	fatty acid desaturase 2 [Source:HGNC Symbol;Acc:HGNC:3575]	FADS2	11	0	0	0	1	0	Skin_Not_Sun_Exposed_Suprapubic
ENST00000523235	0.528713	2.74544e-07	2.45535e-05	ENSG00000134824	fatty acid desaturase 2 [Source:HGNC Symbol;Acc:HGNC:3575]	FADS2	11	0	0	0	1	0	Skin_Not_Sun_Exposed_Suprapubic
ENST00000407991	0.296475	1.02945e-18	6.08528e-16	ENSG00000120903	cholinergic receptor nicotinic alpha 2 subunit [Source:HGNC Symbol;Acc:HGNC:1956]	CHRNA2	8	0	0	0	1	0	Skin_Not_Sun_Exposed_Suprapubic
ENST00000336411	3.1631	0.0001	0.0106	ENSG00000160868	cytochrome P450 family 3 subfamily A member 4 [Source:HGNC Symbol;Acc:HGNC:2637]	CYP3A4	7	1	0	1	0	0	Whole_Blood
ENST00000604507	3.09991	3.44505e-11	1.53882e-08	ENSG00000151632	aldo-keto reductase family 1 member C2 [Source:HGNC Symbol;Acc:HGNC:385]	AKR1C2	10	0	0	1	1	0	Whole_Blood
ENST00000326828	3.05079	1.49485e-05	0.0022	ENSG00000080644	cholinergic receptor nicotinic alpha 3 subunit [Source:HGNC Symbol;Acc:HGNC:1957]	CHRNA3	15	0	0	0	1	0	Whole_Blood
ENST00000421196	2.76645	2.88291e-15	1.52829e-12	ENSG00000151632	aldo-keto reductase family 1 member C2 [Source:HGNC Symbol;Acc:HGNC:385]	AKR1C2	10	0	0	1	1	0	Whole_Blood
ENST00000639716	2.29447	7.00998e-06	0.0012	ENSG00000156113	potassium calcium-activated channel subfamily M alpha 1 [Source:HGNC Symbol;Acc:HGNC:6284]	KCNMA1	10	0	0	0	1	0	Whole_Blood
ENST00000380753	2.25142	1.64693e-09	5.88515e-07	ENSG00000151632	aldo-keto reductase family 1 member C2 [Source:HGNC Symbol;Acc:HGNC:385]	AKR1C2	10	0	0	1	1	0	Whole_Blood
ENST00000541754	1.67482	8.04469e-06	0.0013	ENSG00000166741	nicotinamide N-methyltransferase [Source:HGNC Symbol;Acc:HGNC:7861]	NNMT	11	0	0	0	1	0	Whole_Blood
ENST00000546313	1.67007	1.16317e-05	0.0018	ENSG00000166741	nicotinamide N-methyltransferase [Source:HGNC Symbol;Acc:HGNC:7861]	NNMT	11	0	0	0	1	0	Whole_Blood
ENST00000442997	1.65229	1.80213e-07	4.64902e-05	ENSG00000187134	aldo-keto reductase family 1 member C1 [Source:HGNC Symbol;Acc:HGNC:384]	AKR1C1	10	0	0	1	0	0	Whole_Blood
ENST00000228916	1.60942	0.0006	0.0336	ENSG00000111319	sodium channel epithelial 1 alpha subunit [Source:HGNC Symbol;Acc:HGNC:10599]	SCNN1A	12	0	0	0	1	0	Whole_Blood
ENST00000299964	1.56913	0.0001	0.0098	ENSG00000166741	nicotinamide N-methyltransferase [Source:HGNC Symbol;Acc:HGNC:7861]	NNMT	11	0	0	0	1	0	Whole_Blood
ENST00000358432	1.54448	8.15174e-07	0.0002	ENSG00000142627	EPH receptor A2 [Source:HGNC Symbol;Acc:HGNC:3386]	EPHA2	1	0	0	0	1	0	Whole_Blood
ENST00000263126	1.53166	0.0004	0.0265	ENSG00000198610	aldo-keto reductase family 1 member C4 [Source:HGNC Symbol;Acc:HGNC:387]	AKR1C4	10	0	0	1	0	0	Whole_Blood
ENST00000369816	1.52887	1.66016e-07	4.35259e-05	ENSG00000118402	ELOVL fatty acid elongase 4 [Source:HGNC Symbol;Acc:HGNC:14415]	ELOVL4	6	0	0	0	1	0	Whole_Blood
ENST00000380872	1.52709	2.63834e-06	0.0005	ENSG00000187134	aldo-keto reductase family 1 member C1 [Source:HGNC Symbol;Acc:HGNC:384]	AKR1C1	10	0	0	1	0	0	Whole_Blood
ENST00000477661	1.48267	7.48854e-05	0.0078	ENSG00000187134	aldo-keto reductase family 1 member C1 [Source:HGNC Symbol;Acc:HGNC:384]	AKR1C1	10	0	0	1	0	0	Whole_Blood
ENST00000371225	1.47614	6.32834e-07	0.0001	ENSG00000184292	tumor-associated calcium signal transducer 2 [Source:HGNC Symbol;Acc:HGNC:11530]	TACSTD2	1	0	0	0	1	0	Whole_Blood
ENST00000308664	1.42324	0.0002	0.0156	ENSG00000174437	ATPase sarcoplasmic/endoplasmic reticulum Ca2+ transporting 2 [Source:HGNC Symbol;Acc:HGNC:812]	ATP2A2	12	0	0	0	1	0	Whole_Blood
ENST00000379047	1.41833	5.55184e-05	0.0061	ENSG00000181019	NAD(P)H quinone dehydrogenase 1 [Source:HGNC Symbol;Acc:HGNC:2874]	NQO1	16	1	0	1	0	0	Whole_Blood
ENST00000460369	1.40402	5.30982e-06	0.0009	ENSG00000117394	solute carrier family 2 member 1 [Source:HGNC Symbol;Acc:HGNC:11005]	SLC2A1	1	0	0	0	0	1	Whole_Blood
